# Supplementary material for: Efficacy of Pilates on Pain, Functional Disorders and Quality of Life in Patients with Chronic Low Back Pain: A Systematic Review and Meta-Analysis
Source: Int J Environ Res Public Health. 2023 Feb 6;20(4):2850. doi: 10.3390/ijerph20042850 (PMC9956295; doi:10.3390/ijerph20042850)
Supplement: Supplementary file 1 [file ijerph-20-02850-s001.zip]

Archive with 1 entries (1 files):
- ijerph-2129937-supplementary.pdf
